# Supplementary material for: Inflammatory macrophages reprogram to immunosuppression by reducing mitochondrial translation
Source: Nat Commun. 2023 Nov 17;14:7471. doi: 10.1038/s41467-023-42277-4 (PMC10656499; doi:10.1038/s41467-023-42277-4)
Supplement: Supplementary file 4 — Source Data [file 41467_2023_42277_MOESM4_ESM.xlsx]

## Sheet: Fig 1a
	Septic Shock Survival
	Hours	Zeb1WT	Zeb1∆M
	0	15	12		Comparison of Survival Curves
	6	15
	8		12		Log-rank (Mantel-Cox) test
	12	13			Chi square	4.711
	15	11			df	1
	16	10			P value	0.03
	18	9			P value summary	*
	21		11		Are the survival curves sig different?	Yes
	24	7	10
	30	5	9
	Immunossuppression Survival
	Hours	Zeb1WT	Zeb1∆M		Comparison of Survival Curves
	0	14	12
	7		12		Log-rank (Mantel-Cox) test
	8		11		Chi square	5.59
	9		10		df	1
	23	14			P value	0.02
	25		9		P value summary	*
	28	13			Are the survival curves sig different?	Yes
	30		8
	42		7
	45		6
	70	12
	80		5
	90	11	4

## Sheet: Fig1 b and c
	IL6/Bactin
	Zeb1WT UNT	Zeb1∆M UNT	Zeb1WT LPS	Zeb1∆M LPS	Zeb1WT LPS LPS	Zeb1∆M LPS LPS
	0.01	0.26	6.48	1.18	1.12	1.05
	0.76	0.39	3.93	0.7	1.13	0.43
	0.44	0.3	1.01	0.52	0.26	0.71
	0.85	0.82	0.75	0.49	0.57	0.65
	0.22	0.19	1.37	0.38	0.77	0.16
	Column B	Zeb1∆M UNT		Column D	Zeb1∆M LPS
	vs.	vs,		vs.	vs,
	Column A	Zeb1f/f UNT		Column B	Zeb1∆M UNT
	Mann Whitney test	Two-tailed		Mann Whitney test
	P value	0.841		P value	0.151
	P value summary	ns		P value summary	ns
	Column C	Zeb1f/f LPS		Column E	Zeb1f/f LPS LPS
	vs.	vs,		vs.	vs,
	Column A	Zeb1f/f UNT		Column B	Zeb1∆M UNT
	Mann Whitney test	Two-tailed		Mann Whitney test
	P value	0.032		P value	0.167
	P value summary	*		P value summary	ns
	Column D	Zeb1∆M LPS		Column F	Zeb1∆M LPS LPS
	vs.	vs,		vs.	vs,
	Column A	Zeb1f/f UNT		Column B	Zeb1∆M UNT
	Mann Whitney test			Mann Whitney test
	P value	0.548		P value	0.421
	P value summary	ns		P value summary	ns
	Column E	Zeb1f/f LPS LPS		Column D	Zeb1∆M LPS
	vs.	vs,		vs.	vs,
	Column A	Zeb1f/f UNT		Column C	Zeb1f/f LPS
	Mann Whitney test			Mann Whitney test
	P value	0.222		P value	0.032
	P value summary	ns		P value summary	*
	Column F	Zeb1∆M LPS LPS		Column E	Zeb1f/f LPS LPS
	vs.	vs,		vs.	vs,
	Column A	Zeb1f/f UNT		Column C	Zeb1f/f LPS
	Mann Whitney test			Mann Whitney test
	P value	0.841		P value	0.151
	P value summary	ns		P value summary	ns
	Column C	Zeb1f/f LPS		Column F	Zeb1∆M LPS LPS
	vs.	vs,		vs.	vs,
	Column B	Zeb1∆M UNT		Column C	Zeb1f/f LPS
	Mann Whitney test			Mann Whitney test
	P value	0.016		P value	0.032
	P value summary	*		P value summary	*
	Column E	Zeb1f/f LPS LPS		Column F	Zeb1∆M LPS LPS
	vs.	vs,		vs.	vs,
	Column D	Zeb1∆M LPS		Column D	Zeb1∆M LPS
	Mann Whitney test			Mann Whitney test
	P value	0.69		P value	>,999
	P value summary	ns		P value summary	ns
	Column F	Zeb1∆M LPS LPS
	vs.	vs,
	Column E	Zeb1f/f LPS LPS
	Mann Whitney test
	P value	0.421
	P value summary	ns

## Sheet: Figure 1 d
	Enrichment plot: GOBP_POSITIVE_REGULATION_OF_ACUTE_INFLAMMATORY_RESPONSE										Enrichment plot: GOMF_CYTOKINE_ACTIVITY
	Profile of the Running ES Score & Positions of GeneSet Members on the Rank Ordered List										Profile of the Running ES Score & Positions of GeneSet Members on the Rank Ordered List
	Ranked_Zeb1∆M-LPS_vs_WT-LPS										Ranked_Zeb1∆M-LPS_vs_WT-LPS
	NAME	SYMBOL	RANK IN GENE LIST	RANK METRIC SCORE	RUNNING ES	CORE ENRICHMENT					NAME	SYMBOL	RANK IN GENE LIST	RANK METRIC SCORE	RUNNING ES	CORE ENRICHMENT
	row_0	HLA-E	1501	1.4269e+16	-0.067476764	No					row_0	CXCL13	70	3.35149e+16	0.011166414	No
	row_1	OSMR	2030	1.16926e+16	-0.074267134	No					row_1	TNFSF12	261	2593916177749630	0.010339801	No
	row_2	C3	3029	0.7905293703079224	-0.123148985	No					row_2	TGFB1	548	2168043375015250	781.469	No
	row_3	PTGER3	4122	0.47311484813690186	-0.18658589	No					row_3	GDF3	692	2.01187e+16	4447.25	No
	row_4	IL6ST	5469	0.14093565940856934	-0.27600783	No					row_4	BMP1	1903	1.22772e+16	-0.07803294	No
	row_5	PARK7	5663	0.08874935656785965	-0.28708935	No					row_5	WNT5B	2102	1.13658e+16	-0.086394824	No
	row_6	CNR1	6498	0.0	-0.3447139	No					row_6	LEFTY1	2190	1.09427e+16	-0.08722087	No
	row_7	C2CD4A	6753	0.0	-0.36226383	No					row_7	WNT5A	2471	0.9854748845100403	-0.1020229	No
	row_8	TNFSF11	6926	0.0	-0.374148	No					row_8	CCL25	2494	0.9751541614532471	-0.09888773	No
	row_9	ZP3	7286	0.0	-0.39895284	No					row_9	GDF9	2710	0.8949669003486633	-0.10959159	No
	row_10	NPY5R	7350	0.0	-0.40330577	No					row_10	BMP8A	3033	0.7902423739433289	-0.12825641	No
	row_11	CREB3L3	7507	0.0	-0.41408446	No					row_11	TNFSF13B	3056	0.7804542183876038	-0.12605344	No
	row_12	FCGR1A	8457	-0.17401452362537384	-0.47523603	No					row_12	INHA	3101	0.7676798701286316	-0.12544537	No
	row_13	TNFRSF11A	9295	-0.3738419711589813	-0.52357477	No					row_13	PPBP	3189	0.7401905059814453	-0.12796669	No
	row_14	PIK3CG	10762	-0.7353166937828064	-0.60619473	No					row_14	IFNW1	3267	0.7156384587287903	-0.1299084	No
	row_15	FFAR2	12036	-1.1447e+16	-0.6650839	No					row_15	IL36A	3300	0.7063850164413452	-0.12875721	No
	row_16	ALOX5AP	12588	-1.38703e+16	-0.66793364	No					row_16	WNT16	3492	0.6518136262893677	-0.13895209	No
	row_17	BTK	13540	-2043483257293700	-0.68175143	Yes					row_17	WNT10A	3501	0.6518131494522095	-0.136389	No
	row_18	OSM	13602	-2.10595e+16	-0.63248914	Yes					row_18	VEGFA	3527	0.6428377628326416	-0.13505407	No
	row_19	ADAM8	13881	-2442404270172110	-0.5896767	Yes					row_19	CMTM7	3560	0.6292291879653931	-0.1342723	No
	row_20	TNF	14351	-3.96034e+16	-0.5215158	Yes					row_20	CX3CL1	3691	0.5937987565994263	-0.14049229	No
	row_21	IL6	14384	-4247000694274900	-0.4158815	Yes					row_21	CCL27	3736	0.5801324248313904	-0.14078218	No
	row_22	PTGS2	14393	-437632417678833	-0.30530503	Yes					row_22	IL24	3763	0.5693022012710571	-0.13986903	No
	row_23	IL1B	14457	-5395077705383300	-0.17265925	Yes					row_23	MSMP	4193	0.45568761229515076	-0.16759524	No
	row_24	CCR7	14491	-6905526161193840	414.622	Yes					row_24	CMTM2	4426	0.40247946977615356	-0.18184222	No
											row_25	C5	5037	0.24436746537685394	-0.22319871	No
											row_26	TSLP	5179	0.20897136628627777	-0.23202808	No
											row_27	IL2	5199	0.20525649189949036	-0.23236993	No
											row_28	IL13	5241	0.2039652168750763	-0.23425171	No
	Enrichment plot: REACTOME_INTERLEUKIN_10_SIGNALING										row_29	TNFSF10	5298	0.1906309574842453	-0.23724307	No
	Profile of the Running ES Score & Positions of GeneSet Members on the Rank Ordered List										row_30	BMP6	5420	0.15681388974189758	-0.24492784	No
	Ranked_Zeb1∆M-LPS LPS_vs_WT-LPS LPS										row_31	WNT4	5458	0.14496077597141266	-0.24681327	No
	NAME	SYMBOL	RANK IN GENE LIST	RANK METRIC SCORE	RUNNING ES	CORE ENRICHMENT					row_32	CCL24	5584	0.11220122128725052	-0.25499052	No
	row_0	CXCL2	838	1.82156e+16	-0.029528145	No					row_33	CSF1	5655	0.08972352743148804	-0.25944102	No
	row_1	JAK1	1081	1.59911e+16	-0.02131045	No					row_34	FLT3LG	5788	0.05280644819140434	-0.26839063	No
	row_2	STAT3	1487	1.3497e+16	-0.028257148	No					row_35	AIMP1	5829	0.04257442429661751	-0.2709754	No
	row_3	FCER2	4041	0.4703119397163391	-0.19747414	No					row_36	WNT9A	5934	0.022682305425405502	-0.27811724	No
	row_4	TYK2	4291	0.41332072019577026	-0.20824434	No					row_37	BMP5	6595	0.0	-0.3241295	No
	row_5	CSF3	4906	0.288026362657547	-0.24621175	No					row_38	BMP3	6596	0.0	-0.3241295	No
	row_6	LIF	4943	0.2785496413707733	-0.24435472	No					row_39	WNT8B	6652	0.0	-0.32796386	No
	row_7	CSF2	5898	0.056201398372650146	-0.30945283	No					row_40	IFNA2	6762	0.0	-0.33556286	No
	row_8	PTGS2	6043	0.02578892558813095	-0.31900892	No					row_41	LEFTY2	6808	0.0	-0.33870006	No
	row_9	IL1R1	7879	-0.05033593997359276	-0.44512525	No					row_42	WNT3	6833	0.0	-0.34037322	No
	row_10	IL1A	8506	-0.18428514897823334	-0.48554137	No					row_43	CCL28	6863	0.0	-0.34239498	No
	row_11	IL6	9978	-0.5206851959228516	-0.5791452	No					row_44	SCG2	6884	0.0	-0.3437893	No
	row_12	IL10RA	10822	-0.7400990128517151	-0.62589496	No					row_45	BMP10	6915	0.0	-0.34588075	No
	row_13	CD86	10871	-0.7511903047561646	-0.61749244	No					row_46	TNFSF11	6926	0.0	-0.3465779	No
	row_14	FPR1	11011	-0.7845731377601624	-0.6148622	No					row_47	TNFSF18	6928	0.0	-0.34664762	No
	row_15	IL10RB	11664	-0.9855958819389343	-0.64457226	No					row_48	GREM1	7178	0.0	-0.36400682	No
	row_16	CD80	11978	-1.09803e+16	-0.64908373	No					row_49	GREM2	7179	0.0	-0.36400682	No
	row_17	CCR1	12399	-1.26708e+16	-0.6583571	Yes					row_50	IL17D	7667	0.0	-0.39795828	No
	row_18	TNFRSF1A	12456	-1291988730430600	-0.64206886	Yes					row_51	GDF10	7724	0.0	-0.40186235	No
	row_19	TNFRSF1B	12667	-1.39239e+16	-0.63486403	Yes					row_52	CNTF	7823	-0.01794641837477684	-0.40860856	No
	row_20	ICAM1	12883	-1.49905e+16	-0.6263405	Yes					row_53	IFNA8	8062	-0.07791068404912949	-0.42482784	No
	row_21	CCL2	12939	-1.52529e+16	-0.60634255	Yes					row_54	TNFSF4	8079	-0.0816076323390007	-0.42555255	No
	row_22	TIMP1	13386	-1.78802e+16	-0.6092849	Yes					row_55	WNT6	8133	-0.09395477175712585	-0.42879763	No
	row_23	CXCL1	13531	-1.90486e+16	-0.58951885	Yes					row_56	THNSL2	8196	-0.11374100297689438	-0.43257543	No
	row_24	CCR2	13644	-1998235821723930	-0.56608266	Yes					row_57	WNT2	8278	-0.13754920661449432	-0.4375638	No
	row_25	CSF1	13655	-2.01122e+16	-0.5353899	Yes					row_58	CCL11	8460	-0.17469830811023712	-0.44934592	No
	row_26	IL1R2	13818	-2173830270767210	-0.5126714	Yes					row_59	WNT11	8918	-0.29033878445625305	-0.4798158	No
	row_27	CCL5	13984	-2397791624069210	-0.48666558	Yes					row_60	IL33	8984	-0.3008863627910614	-0.4829067	No
	row_28	IL10	14011	-2433769702911370	-0.4504856	Yes					row_61	CMTM1	9107	-0.33278971910476685	-0.48981866	No
	row_29	IL18	14026	-2.44822e+16	-0.41325027	Yes					row_62	CMTM3	9149	-0.3428482711315155	-0.4910355	No
	row_30	CCL3	14158	-2.69493e+16	-0.38025644	Yes					row_63	IL11	9152	-0.3433424234390259	-0.48953104	No
	row_31	IL1RN	14250	-2.92117e+16	-0.34096596	Yes					row_64	IFNA13	9438	-0.4080413579940796	-0.5074463	No
	row_32	CCR5	14251	-2.92299e+16	-0.29535377	Yes					row_65	C1QTNF4	9483	-0.421690970659256	-0.5084948	No
	row_33	IL12A	14300	-3.12272e+16	-0.2499444	Yes					row_66	IL34	9582	-0.44735458493232727	-0.513185	No
	row_34	PTAFR	14378	-3.45813e+16	-0.20130669	Yes					row_67	IL21	9706	-0.47853201627731323	-0.5194689	No
	row_35	CXCL10	14401	-3610344886779780	-0.14649005	Yes					row_68	CCL21	9745	-0.48493441939353943	-0.5197963	No
	row_36	IL1B	14463	-4287318706512450	-0.083806604	Yes					row_69	FGF2	9759	-0.4866463243961334	-0.5183726	No
	row_37	TNF	14494	-5516870975494380	2074.04	Yes					row_70	IL20	9893	-0.519325852394104	-0.5251583	No
											row_71	IL22	9930	-0.5288313031196594	-0.52513605	No
											row_72	IL18	10007	-0.5471614599227905	-0.52781475	No
	Enrichment plot: REACTOME_INTERLEUKIN_4_AND_INTERLEUKIN_13_SIGNALING										row_73	GDF15	10081	-0.5658181309700012	-0.5301949	No
	Profile of the Running ES Score & Positions of GeneSet Members on the Rank Ordered List										row_74	C17orf99	10095	-0.5669136047363281	-0.5283869	No
	Ranked_Zeb1∆M-LPS LPS_vs_WT-LPS LPS										row_75	SECTM1	10212	-0.5956971645355225	-0.5336218	No
	NAME	SYMBOL	RANK IN GENE LIST	RANK METRIC SCORE	RUNNING ES	CORE ENRICHMENT					row_76	IL17C	10259	-0.6077291965484619	-0.533919	No
	row_0	LBP	4	7923274993896480	0.05395777	No					row_77	BMP8B	10273	-0.6099852919578552	-0.5319047	No
	row_1	SAA1	32	4784204006195060	0.08483097	No					row_78	ADIPOQ	10344	-0.6308197975158691	-0.53376454	No
	row_2	FSCN1	99	3694225549697870	0.10553464	No					row_79	EBI3	10387	-0.6403124332427979	-0.53362685	No
	row_3	ALOX15	162	3.15861e+16	0.12284978	No					row_80	CXCL6	10464	-0.6585540175437927	-0.53577214	No
	row_4	ITGB1	244	2845125675201410	0.13669954	No					row_81	TNFRSF11B	10727	-0.7251982688903809	-0.5505655	No
	row_5	FN1	408	2417181968688960	0.14192514	No					row_82	CXCL12	10752	-0.729788064956665	-0.5487445	No
	row_6	TGFB1	682	1.9946e+16	0.13661869	No					row_83	FAM3C	10891	-0.7697879672050476	-0.55467963	No
	row_7	IL23R	916	1.74415e+16	0.13237588	No					row_84	IL5	11005	-0.8060011267662048	-0.5586984	No
	row_8	JAK1	1081	1.59911e+16	0.13193227	No					row_85	LIF	11102	-0.8355507254600525	-0.56139064	No
	row_9	LAMA5	1251	149237859249115	0.13041082	No					row_86	CSF2	11233	-0.8706788420677185	-0.56628495	No
	row_10	SOCS5	1297	1.45934e+16	0.1372749	No					row_87	FAM3B	11329	-0.8971892595291138	-0.5686123	No
	row_11	STAT3	1487	1.3497e+16	0.13338785	No					row_88	AREG	11355	-0.9037925601005554	-0.56602794	No
	row_12	IRF4	1514	1.3392e+16	0.1407491	No					row_89	TNFSF13	11386	-0.9135197997093201	-0.56374556	No
	row_13	ITGAM	1559	1312479019165030	0.14667737	No					row_90	CMTM8	11468	-0.9397194981575012	-0.5648933	No
	row_14	CCL11	2000	1.10147e+16	0.12365934	No					row_91	TGFB3	11531	-0.9565216898918152	-0.56463593	No
	row_15	HSPA8	2206	1.01683e+16	0.11638256	No					row_92	KITLG	11539	-0.9575057625770569	-0.56053954	No
	row_16	FOXO1	2233	1.00475e+16	0.12145446	No					row_93	WNT10B	11558	-0.9658833742141724	-0.5571699	No
	row_17	TP53	2252	0.9999704957008362	0.12704927	No					row_94	CXCL14	11677	-1.00403e+16	-0.5605892	No
	row_18	NDN	2351	0.9630633592605591	0.1268355	No					row_95	CD40LG	11731	-1.02541e+16	-0.5593746	No
	row_19	ITGB2	2534	0.8874101638793945	0.12027014	No					row_96	CXCL16	11900	-1086916208267210	-0.5658828	No
	row_20	VEGFA	3431	0.6186555624008179	0.06227835	No					row_97	CD70	11937	-1.09812e+16	-0.56313485	No
	row_21	HSP90B1	3579	0.5831186771392822	0.05606081	No					row_98	CKLF	12004	-1.12972e+16	-0.56232715	No
	row_22	FGF2	3675	0.5580818057060242	0.05328325	No					row_99	HMGB1	12240	-1.22309e+16	-0.5728543	No
	row_23	MMP3	3746	0.5424315333366394	0.0521348	No					row_100	IL4	12310	-1.25275e+16	-0.57166666	No
	row_24	FCER2	4041	0.4703119397163391	0.034936044	No					row_101	CXCL10	12457	-132968270778656	-0.57547873	Yes
	row_25	LCN2	4099	0.45364972949028015	0.03408271	No					row_102	IL17F	12472	-1.33667e+16	-0.57005495	Yes
	row_26	STAT6	4273	0.4171883463859558	0.02492368	No					row_103	FASLG	12641	-1.41799e+16	-0.574978	Yes
	row_27	TYK2	4291	0.41332072019577026	0.026572263	No					row_104	WNT1	12656	-1.42385e+16	-0.5691368	Yes
	row_28	BCL2L1	4585	0.35514289140701294	0.008654614	No					row_105	IL12A	12696	-1.43964e+16	-0.56496286	Yes
	row_29	LIF	4943	0.2785496413707733	-0.014232077	No					row_106	CCL23	12711	-1.45062e+16	-0.55899346	Yes
	row_30	IL4R	5389	0.1850609928369522	-0.04387024	No					row_107	TIMP1	12728	-1.45845e+16	-0.55312604	Yes
	row_31	CEBPD	5983	0.03888876363635063	-0.08478746	No					row_108	PF4	12845	-1.51367e+16	-0.5539658	Yes
	row_32	PTGS2	6043	0.02578892558813095	-0.08870844	No					row_109	IFNB1	12859	-1.52133e+16	-0.54758817	Yes
	row_33	SOCS3	6145	0.005780080799013376	-0.095683254	No					row_110	CXCL9	12861	-1.52353e+16	-0.54036343	Yes
	row_34	IL13	7131	0.0	-0.16409078	No					row_111	CXCL2	12966	-159620201587677	-0.5399714	Yes
	row_35	OPRD1	7303	0.0	-0.1759666	No					row_112	TNFSF14	12995	-1.6109e+16	-0.5342107	Yes
	row_36	RORC	7579	0.0	-0.19506516	No					row_113	NAMPT	13018	-1.62342e+16	-0.5279717	Yes
	row_37	RORA	7679	-0.002591771073639393	-0.2019229	No					row_114	GRN	13066	-1650656819343560	-0.5233452	Yes
	row_38	BCL2	7811	-0.03356060013175011	-0.21079102	No					row_115	IL19	13068	-1.65202e+16	-0.5155052	Yes
	row_39	MUC1	7874	-0.04928185045719147	-0.21475954	No					row_116	IL16	13107	-1.67759e+16	-0.5101223	Yes
	row_40	MAOA	8093	-0.09534239023923874	-0.22924685	No					row_117	GPI	13197	-1.73587e+16	-0.5080159	Yes
	row_41	MMP2	8095	-0.09585200250148773	-0.22866018	No					row_118	CSF3	13310	-1.81712e+16	-0.5071238	Yes
	row_42	FASLG	8203	-0.11833514273166656	-0.23528124	No					row_119	CCL5	13370	-1.87742e+16	-0.5022482	Yes
	row_43	GATA3	8374	-0.15147463977336884	-0.24605076	No					row_120	SPP1	13524	-2.0316e+16	-0.50318766	Yes
	row_44	IL1A	8506	-0.18428514897823334	-0.25388718	No					row_121	IL17A	13528	-2034766912460320	-0.4936546	Yes
	row_45	RHOU	8918	-0.2818913161754608	-0.28050125	No					row_122	IL7	13544	-2.04638e+16	-0.48490253	Yes
	row_46	F13A1	9159	-0.326572984457016	-0.29493365	No					row_123	LTB	13550	-2.0511e+16	-0.47543073	Yes
	row_47	JAK2	9230	-0.341716468334198	-0.297456	No					row_124	OSM	13602	-2.10595e+16	-0.46890318	Yes
	row_48	IL17A	9298	-0.3531446158885956	-0.2996918	No					row_125	TGFB2	13618	-2.12269e+16	-0.45978573	Yes
	row_49	IL2RG	9381	-0.37418416142463684	-0.30282533	No					row_126	IL1RN	13640	-2152845621109000	-0.45094222	Yes
	row_50	IL6R	9592	-0.42519789934158325	-0.31449914	No					row_127	TNFSF8	13800	-233449649810791	-0.4508497	Yes
	row_51	POU2F1	9784	-0.4725106358528137	-0.3245296	No					row_128	CCL7	13860	-2.41184e+16	-0.44341534	Yes
	row_52	IL6	9978	-0.5206851959228516	-0.33436915	No					row_129	IL23A	13885	-24505774974823	-0.43335548	Yes
	row_53	HMOX1	10174	-0.5657994151115417	-0.3440388	No					row_130	BMP2	13922	-2517746686935420	-0.42381057	Yes
	row_54	JAK3	10456	-0.6397647261619568	-0.3591748	No					row_131	CLCF1	13938	-2.53859e+16	-0.41270185	Yes
	row_55	AKT1	10573	-0.6719892621040344	-0.36263108	No					row_132	CCL2	14022	-2.73293e+16	-0.40540332	Yes
	row_56	BIRC5	10807	-0.7352262139320374	-0.37378007	No					row_133	NRG1	14030	-2753781318664550	-0.39270657	Yes
	row_57	POMC	11048	-0.7971579432487488	-0.38499126	No					row_134	IL15	14042	-2.77457e+16	-0.38018918	Yes
	row_58	S1PR1	11422	-0.9075728058815002	-0.40468344	No					row_135	TNFSF9	14094	-2885388135910030	-0.3699298	Yes
	row_59	VCAM1	11660	-0.9838225841522217	-0.41440853	No					row_136	CCL17	14132	-3.00337e+16	-0.3581295	Yes
	row_60	JUNB	11727	-1009247899055480	-0.4120838	No					row_137	IL1A	14137	-302388334274292	-0.3439304	Yes
	row_61	STAT1	11853	-1.05201e+16	-0.41356382	No					row_138	CCL8	14168	-3.12095e+16	-0.33107913	Yes
	row_62	HIF1A	12146	-1.16018e+16	-0.42590147	Yes					row_139	CXCL3	14216	-3323167562484740	-0.31844485	Yes
	row_63	ANXA1	12174	-1.17609e+16	-0.41972616	Yes					row_140	MIF	14241	-3.44452e+16	-0.3036261	Yes
	row_64	BCL6	12307	-1.23263e+16	-0.42045596	Yes					row_141	IL27	14295	-3.63514e+16	-0.28991646	Yes
	row_65	CD36	12442	-1.28705e+16	-0.42095223	Yes					row_142	TNF	14351	-3.96034e+16	-0.2747892	Yes
	row_66	NOS2	12472	-1.29701e+16	-0.41408807	Yes					row_143	IL6	14384	-4247000694274900	-0.256686	Yes
	row_67	OPRM1	12600	-1359595775604240	-0.41360158	Yes					row_144	TNFSF15	14386	-4301255226135250	-0.23616184	Yes
	row_68	FOS	12604	-1.36153e+16	-0.4044901	Yes					row_145	LTA	14406	-4518095970153800	-0.21585436	Yes
	row_69	ALOX5	12627	-1.37414e+16	-0.39661187	Yes					row_146	CXCL1	14417	-4665549278259270	-0.19421345	Yes
	row_70	TNFRSF1B	12667	-1.39239e+16	-0.38978937	Yes					row_147	CCL3	14421	-4762353897094720	-0.17162105	Yes
	row_71	IL23A	12733	-1.42518e+16	-0.38454807	Yes					row_148	IFNG	14453	-5366547584533690	-0.14808787	Yes
	row_72	IL17F	12870	-1.49393e+16	-0.38376704	Yes					row_149	IL1B	14457	-5395077705383300	-0.12246607	Yes
	row_73	ICAM1	12883	-1.49905e+16	-0.37433928	Yes					row_150	IL36G	14459	-5424084663391110	-0.096565954	Yes
	row_74	CCL2	12939	-1.52529e+16	-0.36771825	Yes					row_151	EDN1	14460	-5441559791564940	-0.07051245	Yes
	row_75	TIMP1	13386	-1.78802e+16	-0.38645348	Yes					row_152	IL10	14480	-6179835319519040	-0.04224877	Yes
	row_76	MYC	13469	-1.86053e+16	-0.37941277	Yes					row_153	INHBA	14497	-9057097434997550	0.214714	Yes
	row_77	CDKN1A	13492	-1.878e+16	-0.3680856	Yes
	row_78	BATF	13506	-1.88963e+16	-0.35605377	Yes
	row_79	FOXO3	13535	-1.90752e+16	-0.3449412	Yes
	row_80	IL13RA1	13674	-2.03853e+16	-0.34057125	Yes
	row_81	CCND1	13701	-2.06129e+16	-0.32826722	Yes
	row_82	COL1A2	13742	-2.08962e+16	-0.31674156	Yes
	row_83	PIM1	13859	-2.22443e+16	-0.3095712	Yes
	row_84	IL10	14011	-2433769702911370	-0.30339867	Yes
	row_85	IL18	14026	-2.44822e+16	-0.28761268	Yes
	row_86	MCL1	14203	-2.79165e+16	-0.28072667	Yes
	row_87	VIM	14261	-2968954563140860	-0.2643625	Yes
	row_88	MMP9	14262	-2973903179168700	-0.24400586	Yes
	row_89	IL12A	14300	-3.12272e+16	-0.22520016	Yes
	row_90	HGF	14307	-3.14683e+16	-0.20407654	Yes
	row_91	PIK3R1	14313	-3.15965e+16	-0.18279566	Yes
	row_92	OSM	14328	-3209712266921990	-0.16179717	Yes
	row_93	ZEB1	14354	-3.30406e+16	-0.14091681	Yes
	row_94	SOCS1	14406	-362605619430542	-0.11963802	Yes
	row_95	ITGAX	14408	-3653258800506590	-0.09470057	Yes
	row_96	IL1B	14463	-4287318706512450	-0.069103725	Yes
	row_97	IL4	14486	-4903109550476070	-0.037069358	Yes
	row_98	TNF	14494	-5516870975494380	2080.05	Yes

## Sheet: Figure 1e
	1e Inflammatio-realted genes
	Sample	Zeb1WT1 LPS	Zeb1WT2 LPS	Zeb1WT3 LPS	Zeb1∆M1 LPS	Zeb1∆M2 LPS	Zeb1∆M3 LPS	Zeb1WT1 LPS LPS	Zeb1WT2 LPS LPS	Zeb1∆M1 LPS LPS	Zeb1∆M2 LPS LPS	Zeb1∆M3 LPS LPS
	Label	0	0	0	1	1	1	2	2	3	3	3
	Il6	2576.17	2798.99	2362.59	771.43	1324.67	969.78	373.63	191.73	138.21	182.83	280.79
	Il1a	41772.08	59469.6	37671.06	25420.09	18697.34	22458.91	8739.41	12083.18	7142.34	8031.38	10956.85
	Cxcl9	1554.7	1718.87	1416.78	514.29	753.64	884.75	252.87	330.69	200.58	205.02	109.53
	Il15	2177.92	3198.21	2539.36	1542.86	1461.88	1791.03	25.94	10.69	14.88	16.86	14.94
	Il27	3155.36	5472.66	7988.41	2060.25	1834.48	2468.05	327.43	510.4	240.28	309.75	418.2
	Cxcl10	177855.39	232930.28	121899.65	89969.46	82465.03	114305.15	996.08	1477.08	1214.84	705.6	736.83
	Ptgs2	27321.2	38372.96	31197.49	10338.43	13495.77	16122.5	2673.77	1700.88	1669.17	2855.23	2543.06
	Tnfsf9	6350.92	7561.92	11380.67	5668.01	4148.16	4943.63	1477.51	1911.32	1253.83	1360.6	1487.6
	Tnfsf15	75.63	47.68	54.19	4.65	2.11	24.76	6.48	2	14.18	2.66	14.94
	Irak2	3908.77	3828.09	4065.82	2244.59	2731.66	2857.68	2089.42	1254.61	1472.84	1265.64	1243.65
	Nfkb1	2153.99	2586.07	2347.1	1940.97	1554.77	1788.88	897.2	1093.61	676.88	675.42	804.54
	Irf8	7472.91	7500.93	8283.89	3516.37	3466.3	5388.16	1842.22	2990.23	2780.53	2200.22	1731.55
	Il4	68.93	79.84	65.81	4.65	76	36.6	200.19	19.37	2.84	2.66	1.99
	Mmp8	586.84	188.52	394.84	66.61	41.16	172.21	11576.9	12325.68	3485.06	1125.41	3232.09
	Mmp25	190.51	161.91	126.45	29.43	159.38	25.83	589.22	273.24	50.32	14.2	61.73
	Mmp9	921.91	1094.53	531.61	238.56	1047.07	591.99	7668.76	3035.66	2022.85	1445.81	1642.93
	Retnlg	1049.23	1075.68	947.1	128.57	230.1	269.08	9056.3	3116.49	798.79	425.13	907.1
	Cd209g	1.91	0	1.29	7.75	3.17	0	47.01	134.95	33.31	42.6	23.9
	Arg1	1010.94	587.74	1023.23	422.89	212.16	358.42	29105.96	64541.81	64699.99	60927.2	39003.17
	Cxcl1	24991	24842	7578	8724	13942	10516	1995	2233	2572	4166	2369
	Il6st	1932	1597	1171	1070	1920	1507	1107	750	1606	1721	1359
	Arg2	6568	6687	4015	2227	1567	3268	496	2316	785	517	861
	Lbp	1774	2110	1721	1009	1785	2154	231	316	915	933	751

## Sheet: Figure 1f and g
1f	IL6 mRNA expression
	Zeb1WT UNT	Zeb1∆M UNT	Zeb1WT LPS	Zeb1∆M LPS	Zeb1WT LPS LPS	Zeb1∆M LPS LPS
	0.9395	0.692	4.4421	0.9862	2.949	0.54
	0.6021	0.7065	2.0849	0.75	2.316	0.04
	0.7957	0.6021	3.2887	1.3867	0.159	4.65
	0.7957	0.6021	6.3406	1.7253	0.081	2.45
	0.7736	0.7637	1.6666	2.3259	0.185	0.4
			2.2815	0.3308	1.202	0.21
			2.9029	0.9357	0.889	1.7
			5.0455	2.3484	1.099
					0.396
		Zeb1∆M UNT	Zeb1WT LPS	Zeb1∆M LPS	Zeb1WT LPS LPS	Zeb1∆M LPS LPS	Zeb1WT LPS	Zeb1∆M LPS	Zeb1WT LPS LPS	Zeb1∆M LPS LPS	Zeb1∆M LPS	Zeb1WT LPS LPS	Zeb1∆M LPS LPS	Zeb1WT LPS LPS	Zeb1∆M LPS LPS	Zeb1∆M LPS LPS
Mann Whitney test		vs,	vs,	vs,	vs,	vs,	vs,	vs,	vs,	vs,	vs,	vs,	vs,	vs,	vs,	vs,
Two-tailed		Zeb1WT UNT	Zeb1WT UNT	Zeb1WT UNT	Zeb1WT UNT	Zeb1WT UNT	Zeb1∆M UNT	Zeb1∆M UNT	Zeb1∆M UNT	Zeb1∆M UNT	Zeb1WT LPS	Zeb1WT LPS	Zeb1WT LPS	Zeb1∆M LPS	Zeb1∆M LPS	Zeb1WT LPS LPS
P value		0.087	0.002	0.138	0.871	0.725	0.002	0.042	0.772	0.725	0.007	0.004	0.04	0.321	0.613	0.778
P value summary		ns	**	ns	ns	ns	**	*	ns	ns	**	**	*	ns	ns	ns
1g	Il4 mRNA expression
	Zeb1WT UNT	Zeb1∆M UNT	Zeb1WT LPS	Zeb1∆M LPS	Zeb1WT LPS LPS	Zeb1∆M LPS LPS
	0.732531	0.059745	1.51832	0.411796	0.961964	0.338115
	0.311189	0.198884	1.40444	0.750912	0.485295	0.033629
	0.230047	0.202443	1.69531	2.54912	0.305667	0
			1.39033	1.6358	1.81661	0.688419
			0.498338	1.08626	1.47822
			1.44747	0.192536	3.4674
			2.55328		1.95052
					0.889681
		Zeb1∆M UNT	Zeb1WT LPS	Zeb1∆M LPS	Zeb1WT LPS LPS	Zeb1∆M LPS LPS	Zeb1WT LPS	Zeb1∆M LPS	Zeb1WT LPS LPS	Zeb1∆M LPS LPS	Zeb1∆M LPS	Zeb1WT LPS LPS	Zeb1∆M LPS LPS	Zeb1WT LPS LPS	Zeb1∆M LPS LPS	Zeb1∆M LPS LPS
Mann Whitney test		vs,	vs,	vs,	vs,	vs,	vs,	vs,	vs,	vs,	vs,	vs,	vs,	vs,	vs,	vs,
Two-tailed		Zeb1WT UNT	Zeb1WT UNT	Zeb1WT UNT	Zeb1WT UNT	Zeb1WT UNT	Zeb1∆M UNT	Zeb1∆M UNT	Zeb1∆M UNT	Zeb1∆M UNT	Zeb1WT LPS	Zeb1WT LPS	Zeb1WT LPS	Zeb1∆M LPS	Zeb1∆M LPS	Zeb1WT LPS LPS
P value		0.1	0.033	0.262	0.055	0.629	0.017	0.095	0.012	>,999	0.311	0.779	0.012	0.573	0.067	0.028
P value summary		ns	*	ns	ns	ns	*	ns	*	ns	ns	ns	*	ns	ns	*

## Sheet: Figure 1 h
1h	Glycolysis-related genes
	Sample	Zeb1WT1 LPS	Zeb1WT2 LPS	Zeb1WT3 LPS	Zeb1∆M1 LPS	Zeb1∆M2 LPS	Zeb1∆M3 LPS	Zeb1WT1 LPS LPS	Zeb1WT2 LPS LPS	Zeb1∆M1 LPS LPS	Zeb1∆M2 LPS LPS	Zeb1∆M3 LPS LPS
	Label	0	0	0	1	1	1	2	2	3	3	3
	Slc2a1	9259.28	6879.92	9042.6	5090.21	4949.3	6340.72	8933.11	10386.98	8179.99	9202.05	8423.75
	Hk2	5692.28	7418.87	6481.31	3085.73	3870.56	3416.3	1153.31	1505.8	1041.19	1491.96	1201.83
	Hk3	5436.67	5670.06	8317.44	3773.51	2607.11	4227.86	2098.33	2441.09	1918.66	1623.32	2988.14
	Pfkp	3426.28	3434.41	3541.94	2100.53	2102.58	2482.04	4115.62	4037.08	3095.94	2644.88	2704.36
	Pfkm	344.64	327.14	227.1	263.34	194.21	250.79	25.94	22.71	41.11	37.28	42.82
	Pdk3	1411.1	1285.27	1529.04	932.53	918.3	1039.74	708.36	698.12	676.88	673.65	599.42
	Pgam1	8270.36	5675.6	5670.98	3135.3	5231.12	4843.53	14783.97	13706.56	13391.63	11773.27	10403.23
	Phgdh	994.66	367.06	1091.62	227.71	214.27	326.13	170.2	129.6	105.61	139.34	119.49
	Myc	2826.03	2653.71	4793.56	1401.9	1166.34	1347.58	813.72	1455.03	803.04	934.58	674.1
	Gapdh	27678.0	22472.0	17595.0	8515.0	16687.0	19464.0	48285.0	36184.0	49954.0	33659.0	23334.0
	Pgk1	0.0	0.0	0.0	0.0	0.0	0.0	0.0	0.0	0.0	0.0	0.0
	Eno2	9.0	18.0	6.0	0.0	0.0	11.0	158.0	22.0	130.0	109.0	58.0
	Pkm	38582.0	29350.0	27473.0	16047.0	18377.0	25577.0	57032.0	91803.0	87065.0	63752.0	59368.0
	Ldha	47052.0	33495.0	31712.0	16575.0	28663.0	32608.0	63902.0	81436.0	96585.0	68274.0	50415.0
	Slc16a1	2952.4	2797.88	2878.72	1607.93	2141.63	2071.95	2836.68	2370.94	2005.84	2337.79	1992.43
	Slc16a3	3276.0	1767.0	2247.0	804.0	2301.0	1965.0	13178.0	15350.0	18342.0	14786.0	11454.0

## Sheet: Figure 1 i
	Enrichment plot: WP_GLYCOLYSIS_AND_GLUCONEOGENESIS
	Profile of the Running ES Score & Positions of GeneSet Members on the Rank Ordered List
	Ranked_Zeb1∆M-LPS_vs_WT-LPS
	NAME	SYMBOL	RANK IN GENE LIST	RANK METRIC SCORE	RUNNING ES	CORE ENRICHMENT
	row_0	LDHB	891	1.8187e+16	-0.030066345	No
	row_1	DLAT	1445	1463820219039910	-0.04291369	No
	row_2	MDH2	2439	0.9958167672157288	-0.094312236	No
	row_3	PC	2504	0.9713993668556213	-0.0818838	No
	row_4	GCK	2629	0.9245826005935669	-0.07441735	No
	row_5	PDHA1	2828	0.8535882830619812	-0.073300645	No
	row_6	ENO1	3032	0.790276825428009	-0.07362826	No
	row_7	FBP2	4630	0.3513648211956024	-0.17798197	No
	row_8	PFKL	5185	0.20647890865802765	-0.2127146	No
	row_9	LDHAL6B	6931	0.0	-0.33340067	No
	row_10	PCK1	7386	0.0	-0.3647998	No
	row_11	SLC2A5	7731	0.0	-0.3885912	No
	row_12	DLD	7752	-0.0028143837116658688	-0.3899256	No
	row_13	MPC1	8584	-0.20602889358997345	-0.44382367	No
	row_14	ALDOA	9864	-0.5113310813903809	-0.5234086	No
	row_15	ENO3	10126	-0.5728082656860352	-0.53152084	No
	row_16	FBP1	10886	-0.7682958841323853	-0.57068336	No
	row_17	MPC2	11054	-0.8216042518615723	-0.56797767	No
	row_18	PFKM	11287	-0.8843145966529846	-0.5686793	No
	row_19	SLC2A3	11302	-0.8882687091827393	-0.55423516	No
	row_20	PGAM2	11525	-0.9541158080101013	-0.55303407	No
	row_21	ALDOC	12177	-1.20158e+16	-0.5772094	No
	row_22	ENO2	12516	-1355154275894160	-0.5770726	No
	row_23	LDHC	13191	-1.73294e+16	-0.59361905	Yes
	row_24	GPI	13197	-1.73587e+16	-0.56384575	Yes
	row_25	MDH1	13246	-1.77435e+16	-0.53637874	Yes
	row_26	1,00 PGK	13375	-1.88447e+16	-0.512534	Yes
	row_27	HK1	13530	-2036048173904410	-0.48785734	Yes
	row_28	LDHA	13606	-2.10945e+16	-0.4564434	Yes
	row_29	GAPDH	13700	-2217125177383420	-0.42440605	Yes
	row_30	PKM	13793	-2330441951751700	-0.3903334	Yes
	row_31	SLC2A1	13861	-2.41251e+16	-0.35310772	Yes
	row_32	GOT2	13875	-2.4309e+16	-0.3118283	Yes
	row_33	TPI1	13877	-2.431e+16	-0.26971722	Yes
	row_34	PGAM1	13986	-2.63384e+16	-0.23148681	Yes
	row_35	HK3	14214	-3.31913e+16	-0.18959625	Yes
	row_36	PFKP	14231	-3.38281e+16	-0.13200766	Yes
	row_37	GOT1	14361	-4037946701049800	-0.07086707	Yes
	row_38	HK2	14412	-4622430801391600	0.005878627	Yes

## Sheet: Figure 1j
	Slc2a1 mRNA relative Expression
	Zeb1WT UNT	Zeb1∆M UNT	Zeb1WT LPS	Zeb1∆M LPS	Zeb1WT LPS LPS	Zeb1∆M LPS LPS
	0.259873	0.146604	1.06253	0.109443	0.301452	0.21015
	0.0166053	0.206736	0.903787	0.216089	0.231647	0.189688
	0.0855437	0.0859425	1.00516	0.0827534	0.471951	0.145552
	0.178006		0.514057	0.00283979	0.405878
			0.95099		0.850322
		Zeb1∆M UNT	Zeb1WT LPS	Zeb1∆M LPS	Zeb1WT LPS LPS	Zeb1∆M LPS LPS	Zeb1WT LPS	Zeb1∆M LPS	Zeb1WT LPS LPS	Zeb1∆M LPS LPS	Zeb1∆M LPS	Zeb1WT LPS LPS	Zeb1∆M LPS LPS	Zeb1WT LPS LPS	Zeb1∆M LPS LPS	Zeb1∆M LPS LPS
Mann Whitney test		vs,	vs,	vs,	vs,	vs,	vs,	vs,	vs,	vs,	vs,	vs,	vs,	vs,	vs,	vs,
Two-tailed		Zeb1WT UNT	Zeb1WT UNT	Zeb1WT UNT	Zeb1WT UNT	Zeb1WT UNT	Zeb1∆M UNT	Zeb1∆M UNT	Zeb1∆M UNT	Zeb1∆M UNT	Zeb1WT LPS	Zeb1WT LPS	Zeb1WT LPS	Zeb1∆M LPS	Zeb1∆M LPS	Zeb1WT LPS LPS
P value		0.914	0.016	0.686	0.032	0.629	0.036	0.629	0.036	0.8	0.016	0.016	0.036	0.016	0.4	0.036
P value summary		ns	*	ns	*	ns	*	ns	*	ns	*	*	*	*	ns	*

## Sheet: Figure 1k
	L-Lactate uM
	Zeb1WT LPS	Zeb1∆M LPS	Zeb1WT LPS LPS	Zeb1∆M LPS LPS
	529	1772	2827	1056
	624	1116	2955	2559
	1292	892	2374	2432
	2148	1693	2721	1511
	1455	2925	2358	1172
	1442	2620	2396	1457
	1484	2956	2022	1110
	1440	2513
		Zeb1∆MLPS	Zeb1WT LPS LPS	Zeb1∆MLPS LPS	Zeb1WT LPS LPS	Zeb1∆MLPS LPS	Zeb1∆MLPS LPS
	Mann Whitney test	vs,	vs,	vs,	vs,	vs,	vs,
	Two-tailed	Zeb1WT LPS	Zeb1WT LPS	Zeb1WT LPS	Zeb1∆MLPS	Zeb1∆MLPS	Zeb1WT LPS LPS
	P value	0.065	<,001	0.463	0.463	0.232	0.038
	P value summary	ns	***	ns	ns	ns	*

## Sheet: Figure 2 c and d
	mt-CO1/Gapdh
	Healthy	Sepsis 0	Sepsis 72
	0.41	0.91	0
	1	0.59	0
	1.58	0.46	0.01
	1	0.72	0.09
	1.1	0.57	0.09
			Sepsis 0	Sepsis 72	Sepsis 72
	Mann Whitney test		vs,	vs,	vs,
	Two-tailed		Healthy	Healthy	Sepsis 0
	P value		0.135	0.008	0.008
	P value summary		ns	**	**

[truncated: 44 more sheets: Figure 2 e and f, Figure 2 g, Figure 2 h and i, Figure 3 b and c, Figure 3 d, Figure 3e, Figure 3g, Fig 3h, Fig 3i, Fig 4a, Figure 4b, Figure 4c, Figure 4d, Fig 4e, Fig 4g, Fig 4h, Fig 4i, Fig 4k, Fig 5c, Fig 5d …]
